# Supplementary material for: Epithelial to mesenchymal transition in mammary gland tissue fibrosis and insights into drug therapeutics
Source: PeerJ. 2023 May 9;11:e15207. doi: 10.7717/peerj.15207 (PMC10178283; doi:10.7717/peerj.15207)
Supplement: Data S1 [file peerj-11-15207-s003.zip]

Archive with 6 entries (6 files):
- Real time data.xlsx
- ROS data sheet 11 nov.xlsx
- Supplementary file.docx
- Cell death sheet 11 nov.xlsx
- Collagen blot.png
- Collagen.png
