# Supplementary material for: Epithelial to mesenchymal transition in mammary gland tissue fibrosis and insights into drug therapeutics
Source: PeerJ. 2023 May 9;11:e15207. doi: 10.7717/peerj.15207 (PMC10178283; doi:10.7717/peerj.15207)
Supplement: Data S1 [file peerj-11-15207-s003.zip › Real time data.xlsx]

## Sheet: Sheet1
Tgf - Beta	Ct values						Mean	STDEV	SEM	∆ CT( GENE-HK)					MAPK1	Ct values						MEAN	STDEV
Glucose	22.5	22.54	22.6	22.22	22.42	22.59	22.5117	0.188479	DONE -S2	2.22563					GLUCOSE	24.24	24.25	24.34	24.33	24.21	24.34	24.5692	0.479706
	22.7	22.59	22.64	22.43	22.13	22.78										25.37	25.25	25.44	24.22	24.43	24.41
EGF	23.75	23.22	22.36	23.68	23.38	23.41	23.3058	0.473218		3.01979					EGF	25.24	25.34	25.25	25.47	25.54	25.47	25.3767	0.101295
	23.69	23.25	22.36	23.64	23.47	23.46										25.26	25.44	25.33	25.37	25.33	25.48
Control	25.53	25.49	22.56	25.42	25.43	25.31	25.0083	1.174		4.72229					Control	26.53	26.73	26.44	26.66	26.63	26.76	26.6092	0.101575
	25.58	25.55	22.46	25.49	25.44	25.84										26.55	26.6	26.48	26.61	26.58	26.74
Comb	25.66	25.74	22.56	25.76	25.66	25.59	25.1817	1.20335		4.89563					Comb.	27.21	27.34	27.44	27.46	27.42	27.45	27.4167	0.105515
	25.82	25.66	22.66	25.78	25.68	25.61										27.25	27.41	27.56	27.55	27.43	27.48
HK	20.286
NFkB	Ct values						mean	STDEV							VIMENTIN	CTVALUES						MEAN	STDEV
GLUCOSE	22.31	22.45	22.41	22.44	22.48	22.35	22.4467	0.0912871							Glucose	23.55	23.58	23.64	23.42	23.54	23.67	23.5442	0.129014
	22.38	22.34	22.56	22.58	22.51	22.55										23.31	23.42	23.55	23.44	23.64	23.77
EGF	23.21	23.24	23.41	23.42	23.22	23.75	23.4108	0.186082							EGF	24.58	24.51	24.55	24.33	24.68	24.75	24.5508	0.173858
	23.31	23.28	23.48	23.55	23.33	23.73										24.57	24.24	24.44	24.45	24.65	24.86
Control	24.22	24.42	24.36	24.37	24.28	24.44	24.4075	0.123666							Control	25.24	25.42	25.31	25.44	25.36	25.55	25.4242	0.139575
	24.35	24.55	24.43	24.41	24.36	24.7										25.37	25.48	25.45	25.66	25.2	25.61
Comb.	25.64	25.21	25.33	25.41	25.32	25.84	25.4717	0.202836							Comb.	27.64	27.34	27.42	27.41	27.35	25.84	27.36	0.490936
	25.66	25.25	25.44	25.38	25.43	25.75										27.53	27.44	27.52	27.54	27.65	27.64
collagen1	Ct values						mean	STDEV							a-SMA	Ct values						mean	STDEV
Glucose	21.21	21.62	21.64	21.56	21.34	21.32	21.5092	0.157449							Glucose	22.59	22.56	22.64	22.61	22.75	22.58	22.6083	0.135165
	21.44	21.52	21.58	21.74	21.66	21.48										22.34	22.42	22.63	22.73	22.84	22.61
EGF	22.76	22.37	22.54	22.45	22.56	22.9	22.6358	0.16752							EGF	23.28	23.21	23.33	23.44	23.64	23.49	23.4667	0.142276
	22.67	22.65	22.46	22.63	22.78	22.86										23.41	23.53	23.47	23.53	23.68	23.59
Control	24.24	24.75	24.32	24.65	24.61	24.55	24.5525	0.186359							Control	24.19	24.5	24.54	24.51	24.27	24.59	24.4875	0.170354
	24.37	24.64	24.38	24.71	24.57	24.84										24.21	24.56	24.65	24.64	24.51	24.68
Comb.	25.41	25.51	25.61	25.47	25.73	25.74	25.5625	0.113308							Comb.	25.22	25.63	25.52	25.43	25.58	25.42	25.5225	0.149309
	25.52	25.61	25.64	25.43	25.63	25.45										25.34	25.71	25.63	25.52	25.72	25.55
delta CT

## Sheet: Sheet2
GAPDH		Ct values					MEAN	STDEV			B- actin	Ct values						MEAN	STDEV
Glucose	19.88	19.65	19.64	19.74	19.73	19.56	19.6725	0.155746			GLUCOSE	19.69	19.47	19.43	19.51	19.54	19.21	19.4633	0.182873
	19.85	19.43	19.37	19.75	19.79	19.68						19.65	19.44	19.18	19.64	19.61	19.19
EGF	19.9	19.81	19.88	19.84	19.54	19.63	19.7558	0.132491			EGF	19.83	19.54	19.63	19.65	19.74	19.73	19.7267	0.0982884
	19.93	19.65	19.86	19.77	19.64	19.62						19.65	19.81	19.72	19.77	19.75	19.9
control	20.61	20.43	20.53	20.65	20.71	20.41	20.5442	0.0971838			CONTROL	20.2	20.17	20.41	20.13	20.15	20.31	20.2908	0.153472
	20.66	20.45	20.54	20.53	20.46	20.55						20.24	20.19	20.43	20.17	20.54	20.55
comb	21.12	21.32	21.45	21.43	21.84	21.74	21.49	0.27079			COMB.	21.13	21.33	21.15	21.21	21.15	21.61	21.345	0.198105
	21.17	21.11	21.65	21.48	21.74	21.83						21.12	21.41	21.32	21.55	21.5	21.66
					AVERAGE		20.3656									AVERAGE		20.2065
						OVERALL AVERAGE		20.286
Tgf - Beta	Ct values						Mean	STDEV	SEM	∆ CT( GENE-HK) ∆∆CT			FOLD
Glucose	22.5	22.54	22.6	22.22	22.42	22.59	22.5117	0.188479	0.0544091	2.22563		-2.49667	5.6438
	22.7	22.59	22.64	22.43	22.13	22.78
EGF	23.75	23.22	22.36	23.68	23.38	23.41	23.3058	0.473218	0.136606	3.01979		-1.7025	3.25464
	23.69	23.25	22.36	23.64	23.47	23.46
Control	25.53	25.49	22.56	25.42	25.43	25.31	25.0083	1.174	0.338904	4.72229		0	1
	25.58	25.55	22.46	25.49	25.44	25.84
Comb	25.66	25.74	22.56	25.76	25.66	25.59	25.1817	1.20335	0.347377	4.89563		0.173333	0.886791
	25.82	25.66	22.66	25.78	25.68	25.61
HK	20.286
				FOLD
			EGF	3.25465
			GLUCOSE	5.6438
			CONTROL	1
			CoMB.	0.886791
	MAPK1	Ct values						MEAN	STDEV	SEM	∆CT(G-HK)	∆∆CT	FOLD
	GLUCOSE	24.24	24.25	24.34	24.33	24.21	24.34	24.56	0.479706	0.138479	4.27396	-2.04	4.11246
		25.37	25.25	25.44	24.22	24.43	24.41
	EGF	25.24	25.34	25.25	25.47	25.54	25.47	25.37	0.101295	0.0292412	5.08396	-1.23	2.34567
		25.26	25.44	25.33	25.37	25.33	25.48
	Control	26.53	26.73	26.44	26.66	26.63	26.76	26.6	0.101575	0.0293221	6.31396	0	1
		26.55	26.6	26.48	26.61	26.58	26.74
	Comb.	27.21	27.34	27.44	27.46	27.42	27.45	27.41	0.105515	0.0304594	7.12396	0.81	0.570382
		27.25	27.41	27.56	27.55	27.43	27.48
	HK	20.286
			EGF	2.345
			Glucose	4.112
			control	1
			Comb.	0.57
NFkB	Ct values						mean	STDEV	SEM	∆CT(G-Hk)	∆∆ CT	FOLD
GLUCOSE	22.31	22.45	22.41	22.44	22.48	22.35	22.4467	0.0912871	0.0263523	2.16063	-1.96083	3.89287
	22.38	22.34	22.56	22.58	22.51	22.55
EGF	23.21	23.24	23.41	23.42	23.22	23.75	23.4108	0.186082	0.0537172	3.12479	-0.996667	1.99538
	23.31	23.28	23.48	23.55	23.33	23.73
Control	24.22	24.42	24.36	24.37	24.28	24.44	24.4075	0.123666	0.0356992	4.12146	0	1
	24.35	24.55	24.43	24.41	24.36	24.7
Comb.	25.64	25.21	25.33	25.41	25.32	25.84	25.4717	0.202836	0.0585537	5.18563	1.06417	0.478249
	25.66	25.25	25.44	25.38	25.43	25.75
	HK	20.286		FOLD
			EGF	1.99
			Glucose	3.89
			control	1
			Comb.	0.47
																				0
collagen1	Ct values						mean	STDEV	SEM	∆CT(G-HK)	∆∆CT	FOLD
Glucose	21.21	21.62	21.64	21.56	21.34	21.32	21.5092	0.157449	0.0454516	1.22313	-3.04333	8.24394
	21.44	21.52	21.58	21.74	21.66	21.48
EGF	22.76	22.37	22.54	22.45	22.56	22.9	22.6358	0.16752	0.0483588	2.34979	-1.91667	3.7755
	22.67	22.65	22.46	22.63	22.78	22.86
Control	24.24	24.75	24.32	24.65	24.61	24.55	24.5525	0.186359	0.0537971	4.26646	0	1
	24.37	24.64	24.38	24.71	24.57	24.84
Comb.	25.41	25.51	25.61	25.47	25.73	25.74	25.5625	0.113308	0.0327091	5.27646	1.01	0.496546
	25.52	25.61	25.64	25.43	25.63	25.45
HK	20.286
			FOLD
		EGF	3.77
		GLUCOSE	8.24
		CONTROL	1
		COMB.	0.49
a-SMA	Ct values						mean	STDEV	SEM	∆CT	∆∆CT	FOLD
Glucose	22.59	22.56	22.64	22.61	22.75	22.58	22.6083	0.135165	0.0390189	2.32229	-1.87917	3.67863
	22.34	22.42	22.63	22.73	22.84	22.61
EGF	23.28	23.21	23.33	23.44	23.64	23.49	23.4667	0.142276	0.0410715	3.18063	-1.02083	2.02909
	23.41	23.53	23.47	23.53	23.68	23.59
Control	24.19	24.5	24.54	24.51	24.27	24.59	24.4875	0.170354	0.0491769	4.20146	0	1
	24.21	24.56	24.65	24.64	24.51	24.68
Comb.	25.22	25.63	25.52	25.43	25.58	25.42	25.5225	0.149309	0.0431018	5.23646	1.035	0.488016
	25.34	25.71	25.63	25.52	25.72	25.55
HK	20.286
		FOLD
	EGF	2.02
	GLUCOSE	3.67
	CONTROL	1
	COMB	0.48

## Sheet: Sheet5
	IN HUMANS
	control	EGF	GLU.	COMB.
TGF-BETA	1	3.25	5.64	0.88
MAPK1	1	2.34	4.11	0.57
NFKB	1	1.99	3.89	0.47
COL1	1	3.77	8.24	0.49
a-SMA	1	2.02	3.67	0.48
SEM	tgf	map	NFKB	COL1	a-sma
G	0.0544091	0.138479	0.0263523	0.0454516	0.0390189
E	0.136606	0.0292412	0.0537172	0.0483588	0.0410715
CONT.	0.338904	0.0293221	0.0356992	0.0537971	0.0491769
Comb.	0.347377	0.0304594	0.0585537	0.0327091	0.0431018

## Sheet: Sheet3
						goat RT-PCR
MAPK1		CT VALUES					MEAN	STDEV					TGF BETA		CT VALUES					MEAN	STDEV
GLUCOSE	21.14	21.16	21.21	21.31	21.51	21.17	21.3042	0.187736					GLUCOSE	16.31	16.42	16.51	16.47	16.64	16.38	16.45	0.22551
	21.35	21.19	21.65	21.18	21.16	21.62								16	16.31	16.41	16.34	16.86	16.75
EGF	22.71	22.43	22.54	22.54	22.45	22.41	22.5433	0.150957					EGF	18.45	18.62	18.49	18.36	18.54	18.54	18.53	0.137565
	22.64	22.65	22.78	22.63	22.23	22.51								18.51	18.63	18.35	18.73	18.44	18.8
CONTROL	24.71	24.41	24.51	24.61	24.23	24.57	24.4983	0.14813					CONTROL	20.83	20.25	20.55	20.51	20.62	20.58	20.5	0.160989
	24.5	24.63	24.45	24.51	24.24	24.61								20.27	20.54	20.43	20.41	20.44	20.64
COMB.	25.95	25.54	25.47	25.67	25.54	25.48	25.5925	0.192549					COMB.	23.54	23.45	23.67	23.51	23.74	23.46	23.48	0.141964
	25.92	25.46	25.75	25.56	25.34	25.43								23.53	23.22	23.42	23.55	23.41	23.31
NFkB		CT VALUES					MEAN	STDEV					COLLAGEN1		CT VALUES					MEAN	STDEV
GLUCOSE	22.7	22.54	22.52	22.43	22.41	22.56	22.49	0.0911002					GLUCOSE	21.34	21.43	21.65	21.67	21.75	21.55	21.55	0.140073
	22.34	22.44	22.47	22.54	22.51	22.53								21.54	21.55	21.54	21.58	21.33	21.76
EGF	23.77	23.33	23.67	23.15	23.53	23.8	23.48	0.220797					EGF	23.43	23.54	23.59	23.17	23.86	23.86	23.51	0.252904
	23.2	23.43	23.41	23.45	23.32	23.74								23.21	23.56	23.49	23.11	23.75	23.65
CONTROL	25.61	25.53	25.22	25.37	25.31	25.67	25.48	0.186326					CONTROL	24.56	24.32	24.33	24.21	24.64	24.34	24.53	0.24837
	25.32	25.32	25.57	25.75	25.43	25.77								24.24	24.76	24.56	24.86	24.7	24.94
COMB.	26.88	26.65	26.45	26.35	26.53	26.61	26.53	0.173938					COMB.	25.51	25.43	25.37	25.38	25.28	25.83	25.48	0.189057
	26.43	26.44	26.56	26.7	26.21	26.55								25.21	25.44	25.56	25.41	25.67	25.77
a-SMA		CT VALUES					MEAN	STDEV					GAPDH		Ct values					MEAN	STDEV
GLUCOSE	20.15	20.23	20.32	20.67	20.54	20.19	20.38	0.22747					Glucose	18.88	18.65	18.64	18.74	18.73	18.56	18.67	0.155746
	20.12	20.43	20.45	20.65	20.76	20.15								18.85	18.43	18.37	18.75	18.79	18.68
EGF	22.13	22.14	22.53	22.54	22.04	22.56	22.34	0.197852					EGF	20.9	20.81	20.88	20.84	20.54	20.58	20.75	0.137499
	22.53	22.17	22.18	22.32	22.53	22.41								20.93	20.65	20.86	20.77	20.64	20.62
CONTROL	23.12	23.16	23.16	23.17	23.63	23.54	23.28	0.202909					control	21.61	21.43	21.53	21.65	21.71	21.41	21.5442	0.0971838
	23.15	23.53	23.43	23.05	23.41	23.12								21.66	21.45	21.54	21.53	21.46	21.55
COMB.	25.44	25.43	25.46	25.48	25.56	25.32	25.48	0.194257					comb	22.12	22.32	22.45	22.43	22.84	22.74	22.49	0.27079
	25.77	25.56	25.84	25.31	25.48	25.12								22.17	22.11	22.65	22.48	22.74	22.83
																			AVERAGE	20.8635
													B- actin	Ct values						MEAN	STDEV	SEM
													GLUCOSE	19.45	19.21	19.23	19.51	19.24	19.71	19.43	0.194656
														19.65	19.44	19.18	19.64	19.61	19.29
													EGF	19.83	19.54	19.63	19.65	19.74	19.73	19.72	0.0982884
														19.65	19.81	19.72	19.77	19.75	19.9
													CONTROL	20.22	20.67	20.11	20.23	20.75	20.31	20.36	0.213589
														20.24	20.19	20.43	20.17	20.54	20.55
													COMB.	21.13	21.33	21.15	21.26	21.15	21.71	21.32	0.230512
														21.02	21.11	21.32	21.55	21.5	21.66
																			AVERAGE	20.2075
																OVERALL AVERAGE	AVERAGE	20.5355

## Sheet: Sheet4
MAPK1		CT VALUES					MEAN	STDEV	SEM	∆CT (g-hk)	∆∆CT	fold
GLUCOSE	21.14	21.16	21.21	21.31	21.51	21.17	21.3042	0.187736	0.0541946	0.774167	-3.19417	9.15251
	21.35	21.19	21.65	21.18	21.16	21.62
EGF	22.71	22.43	22.54	22.54	22.45	22.41	22.5433	0.150957	0.0435774	2.01333	-1.955	3.87716
	22.64	22.65	22.78	22.63	22.23	22.51
CONTROL	24.71	24.41	24.51	24.61	24.23	24.57	24.4983	0.14813	0.0427614	3.96833	0	1
	24.5	24.63	24.45	24.51	24.24	24.61
COMB.	25.95	25.54	25.47	25.67	25.54	25.48	25.5925	0.192549	0.055584	5.0625	1.09417	0.468407
	25.92	25.46	25.75	25.56	25.34	25.43
		OVERALL AVERAGE	AVERAGE	20.53
NFkB		CT VALUES					MEAN	STDEV	SEM	∆CT(G-HK)	∆∆CT	FOLD
GLUCOSE	22.7	22.54	22.52	22.43	22.41	22.56	22.49	0.0911002	0.0262984	1.96	-2.99	7.94474
	22.34	22.44	22.47	22.54	22.51	22.53
EGF	23.77	23.33	23.67	23.15	23.53	23.8	23.48	0.220797	0.0637387	2.95	-2	4
	23.2	23.43	23.41	23.45	23.32	23.74
CONTROL	25.61	25.53	25.22	25.37	25.31	25.67	25.48	0.186326	0.0537877	4.95	0	1
	25.32	25.32	25.57	25.75	25.43	25.77
COMB.	26.88	26.65	26.45	26.35	26.53	26.61	26.53	0.173938	0.0502117	6	1.05	0.482968
	26.43	26.44	26.56	26.7	26.21	26.55
TGF BETA		CT VALUES					MEAN	STDEV	SEM	∆CT(G-HK)	∆∆CT	FOLD
GLUCOSE	16.31	16.42	16.51	16.47	16.64	16.38	16.45	0.22551	0.065099	-4.08	-4.05	16.5642
	16	16.31	16.41	16.34	16.86	16.75
EGF	18.45	18.62	18.49	18.36	18.54	18.54	18.53	0.137565	0.0397117	-2	-1.97	3.91768
	18.51	18.63	18.35	18.73	18.44	18.8
CONTROL	20.83	20.25	20.55	20.51	20.62	20.58	20.5	0.160989	0.0464735	-0.03	0	1
	20.27	20.54	20.43	20.41	20.44	20.64
COMB.	21.54	21.45	21.67	21.51	21.74	21.46	21.48	0.141964	0.0409815	0.95	0.98	0.50698
	21.53	21.22	21.42	21.55	21.41	21.31
COLLAGEN1		CT VALUES					MEAN	STDEV	SEM	∆CT(G-HK)	∆∆ CT	FOLD
GLUCOSE	21.34	21.43	21.65	21.67	21.75	21.55	21.55	0.140073	0.0404356	1.02	-2.98	7.88986
	21.54	21.55	21.54	21.58	21.33	21.76
EGF	23.43	23.54	23.59	23.17	23.86	23.86	23.51	0.252904	0.0730072	2.98	-1.02	2.02792
	23.21	23.56	23.49	23.11	23.75	23.65
CONTROL	24.56	24.32	24.33	24.21	24.64	24.34	24.53	0.24837	0.0716984	4	0	1
	24.24	24.76	24.56	24.86	24.7	24.94
COMB.	25.51	25.43	25.37	25.38	25.28	25.83	25.48	0.189057	0.054576	4.95	0.95	0.517632
	25.21	25.44	25.56	25.41	25.67	25.77
		OVERALL AVERAGE	AVERAGE	20.53
a-SMA		CT VALUES					MEAN	STDEV	SEM	∆CT	∆∆CT	FOLD
GLUCOSE	20.15	20.23	20.32	20.67	20.54	20.19	20.38	0.22747	0.0656648	-0.15	-2.9	7.46426
	20.12	20.43	20.45	20.65	20.76	20.15
EGF	22.13	22.14	22.53	22.54	22.04	22.56	22.34	0.197852	0.057115	1.81	-0.94	1.91853
	22.53	22.17	22.18	22.32	22.53	22.41
CONTROL	23.12	23.16	23.16	23.17	23.63	23.54	23.28	0.202909	0.0585747	2.75	0	1
	23.15	23.53	23.43	23.05	23.41	23.12
COMB.	24.44	24.43	24.46	24.48	24.56	24.32	24.48	0.194257	0.056077	3.95	1.2	0.435275
	24.77	24.56	24.84	24.31	24.48	24.12
IN GOATS
FOLD		control	EGF	GLU	COMB
	TGF BETA	1	3.91	16.56	0.5
	MAPK1	1	3.87	9.15	0.46
	NFkB	1	4	7.94	0.48
	COL1	1	2.02	7.88	0.51
	a-SMA	1	1.91	7.46	0.43
SEM	tgf-b	mapk	nfkb	col1	a-SMA
G	0.065099	0.0541946	0.0262984	0.0404356	0.0656648
E	0.0397117	0.0435774	0.0637387	0.0730072	0.057115
cont.	0.0464735	0.0427614	0.0537877	0.0716984	0.0585747
comb.	0.0409815	0.055584	0.0502117	0.054576	0.056077
