# Supplementary material for: Epithelial to mesenchymal transition in mammary gland tissue fibrosis and insights into drug therapeutics
Source: PeerJ. 2023 May 9;11:e15207. doi: 10.7717/peerj.15207 (PMC10178283; doi:10.7717/peerj.15207)
Supplement: Data S1 [file peerj-11-15207-s003.zip › ROS data sheet 11 nov.xlsx]

## Sheet: Sheet1
MCF-10A						Fold change
GLUCOSE		0.0513	0.0339	0.0468		1.5
EGF		0.027702	0.018306	0.025272		0.81
CONTROL		0.0342	0.0226	0.0312		1
COMB.		0.01368	0.00904	0.01248		0.4
GMECS						Fold change
GLUCOSE		0.05768	0.06776	0.05292		1.4
EGF		0.02884	0.03388	0.02646		0.7
CONTROL		0.0412	0.0484	0.0378		1
COMB.		0.01648	0.01936	0.01512		0.4
	ROS LEVEL	Control	EGF	HG	EGF+HG
	MCF-10A	1	0.81	1.5	0.4
	GMECS	1	0.7	1.4	0.4
