# Supplementary material for: Epithelial to mesenchymal transition in mammary gland tissue fibrosis and insights into drug therapeutics
Source: PeerJ. 2023 May 9;11:e15207. doi: 10.7717/peerj.15207 (PMC10178283; doi:10.7717/peerj.15207)
Supplement: Data S1 [file peerj-11-15207-s003.zip › Cell death sheet 11 nov.xlsx]

## Sheet: Sheet1
						Fold change
MCF-10A
GLUCOSE	0.09408	0.11928	0.06552			4.2
EGF	0.03808	0.04828	0.02652			1.7
CONTROL	0.0224	0.0284	0.0156			1
COMB.	0.01792	0.02272	0.01248			0.8
GMECS
GLUCOSE	0.0756	0.0892	0.1024			4
EGF	0.04158	0.04906	0.05632			2.2
CONTROL	0.0189	0.0223	0.0256			1
COMB.	0.0189	0.022	0.0256			1
